# Supplementary material for: The Incidence of IgG4-Related and Inflammatory Abdominal Aortic Aneurysm Is Rare in a 101 Patient Cohort
Source: J Clin Med. 2023 Jun 13;12(12):4029. doi: 10.3390/jcm12124029 (PMC10298928; doi:10.3390/jcm12124029)
Supplement: Supplementary file 1 [file jcm-12-04029-s001.zip]

Archive with 1 entries (1 files):
- jcm-2398779-supplementary.pdf
